# Supplementary material for: SCORE-IT (Selecting Core Outcomes for Randomised Effectiveness trials In Type 2 diabetes): a systematic review of registered trials
Source: Trials. 2017 Dec 15;18:597. doi: 10.1186/s13063-017-2317-5 (PMC5732470; doi:10.1186/s13063-017-2317-5)
Supplement: Supplementary file 2 — List of all included studies. (XLSX 10 kb) [file 13063_2017_2317_MOESM2_ESM.xlsx]

## Sheet: Sheet1
NCT01001962	NCT02639637	NCT02370719	NCT02861261	NCT02526810	NCT02089438	NCT02749890
NCT01281605	NCT02650206	NCT02372630	NCT02863328	NCT02528019	NCT02092597	NCT02750410
NCT01374568	NCT02653209	NCT02372955	NCT02863419	NCT02532855	NCT02121717	NCT02752113
NCT01527747	NCT02655770	NCT02386943	NCT02875821	NCT02533648	NCT02128815	NCT02752412
NCT01651117	NCT02682563	NCT02406443	NCT02887677	NCT02545842	NCT02142309	NCT02752828
NCT01717911	NCT02682901	NCT02409238	NCT02889510	NCT02551874	NCT02173457	NCT02763007
NCT01779362	NCT02686177	NCT02422446	NCT02897349	NCT02553382	NCT02174562	NCT02765399
NCT01794143	NCT02694263	NCT02426294	NCT02906709	NCT02558296	NCT02182830	NCT02771093
NCT01966978	NCT02719756	NCT02433678	NCT02906917	NCT02561130	NCT02192424	NCT02773368
NCT01991054	NCT02725593	NCT02438397	NCT02906930	NCT02564926	NCT02194595	NCT02787551
NCT01999452	NCT02728453	NCT02449603	NCT02910089	NCT02567994	NCT02219750	NCT02791490
NCT02014740	NCT02730377	NCT02451137	NCT02911948	NCT02589639	NCT02231021	NCT02793154
NCT02043054	NCT02738151	NCT02459353	NCT02919059	NCT02592421	NCT02235298	NCT02796170
NCT02048189	NCT02738879	NCT02467920	NCT02925559	NCT02605772	NCT02256189	NCT02798744
NCT02061969	NCT02739984	NCT02475070	NCT02926937	NCT02606617	NCT02301806	NCT02809963
NCT02501850	NCT02946632	NCT02480465	NCT02926950	NCT02608905	NCT02315287	NCT02811484
NCT02512523	NCT02965443	NCT02484209	NCT02932436	NCT02610088	NCT02315495	NCT02831361
NCT02517242	NCT02999841	NCT02500329	NCT02933788	NCT02616666	NCT02330406	NCT02832999
NCT02630706	NCT02361489	NCT02501616	NCT02941367	NCT02623998	NCT02338921	NCT02836704
NCT02855684	NCT02637973	NCT02624908	NCT02360774	NCT02849080
