# Supplementary material for: SCORE-IT (Selecting Core Outcomes for Randomised Effectiveness trials In Type 2 diabetes): a systematic review of registered trials
Source: Trials. 2017 Dec 15;18:597. doi: 10.1186/s13063-017-2317-5 (PMC5732470; doi:10.1186/s13063-017-2317-5)
Supplement: Supplementary file 4 — ICF codes not used in outcomes. (XLSX 23 kb) [file 13063_2017_2317_MOESM4_ESM.xlsx]

## Sheet: Sheet1
ICF code	description	number of outcomes
b270	Sensory functions related to temperature and other stimuli	0
b455	Exercise tolerance functions	0
s220	Structure of eyeball	0
s550	Structure of pancreas	0
s750	Structure of lower extremity	0
d450	Walking	0
e115	Products and technology for personal use in daily living	0
e310	Immediate family	0
e465	Social norms, practices and ideologies	0
e570	Social security services, systems and policies	0
e585	Education and training services, systems and policies	0
b110	Consciousness functions	0
b134	b134 Sleep functions	0
b260	b260 Proprioceptive function	0
b265	Touch function	0
b620	Urination functions	0
b630	Sensations associated with urinary functions	0
b640	Sexual functions	0
b660	Procreation functions	0
b710	Mobility of joint functions	0
b730	Muscle power functions	0
b810	Protective functions of the skin	0
b840	Sensation related to the skin	0
s140	Structure of sympathetic nervous system	0
s150	Structure of parasympathetic nervous system	0
s630	Structure of reproductive system	0
s810	Structure of areas of skin	0
s830	Structure of nails	0
d440	Fine hand use	0
d475	Driving	0
d620	Acquisition of goods and services	0
d630	Preparing meals	0
d760	Family relationships	0
d770	Intimate relationships	0
d845	Acquiring, keeping and terminating a job	0
d850	Remunerative employment	0
e315	Extended family	0
e320	Friends	0
e325	Acquaintances, peers, colleagues, neighbours and community members	0
e330	People in positions of authority	0
e340	Personal care providers and personal assistants	0
e360	Other professionals	0
e410	Individual attitudes of immediate family members	0
e415	Individual attitudes of extended family members	0
e420	Individual attitudes of friends	0
e425	Individual attitudes of acquaintances, peers, colleagues, neighbours and community members	0
e430	Individual attitudes of people in positions of authority	0
e440	Individual attitudes of personal care providers and personal assistants	0
e450	Individual attitudes of health professionals	0
e455	Individual attitudes of strangers	0
e510	Services, systems and policies for the production of consumer goods	0
e550	Legal services, systems and policies	0
e555	Associations and organizational services, systems and policies	0
e560	Media services, systems and policies	0
e575	General social support services, systems and policies	0
e590	Labour and employment services, systems and policies	0
e595	Political services, systems and policies	0
